# Supplementary material for: Driving Forces and Spin-Gated Reactivity of N5-Hydropyrimidopteridinetetraone Radicals in Photocatalysis
Source: J Org Chem. 2026 Apr 15;91(16):5520–32. doi: 10.1021/acs.joc.6c00017 (PMC13122643; doi:10.1021/acs.joc.6c00017)
Supplement: Supplementary file 2 [file jo6c00017_si_002.xlsx]

## Sheet: PrPPT_Different Species
Optimized geometries of different species of PrPPT at the CAM-B3LYP/def2-TZVP in CPCM (acetonitrile)
PrPPTH+_S0					PrPPTH+_S1					PrPPTH+_T1					PrPPT•-					PrPPTH•_ONO face					PrPPTH•_NNN face
C	1.13443	0.372511	0.0696859		C	1.12764	0.373912	0.0597731		C	1.1278	0.367748	0.0665673		C	1.12881	0.278968	0.0687326		C	1.13446	0.318693	0.0719965		C	1.18218	0.296127	0.0711402
C	3.52939	0.380493	0.251519		C	3.54557	0.387783	0.248695		C	3.54213	0.377597	0.245578		C	3.53093	0.398373	0.237431		C	3.53704	0.391851	0.2484		C	3.56226	0.390242	0.249053
C	2.39829	-1.79393	0.17163		C	2.40018	-1.75935	0.200261		C	2.41627	-1.77748	0.167073		C	2.41143	-1.79235	0.148259		C	2.41099	-1.78328	0.155033		C	2.41697	-1.78437	0.143792
C	1.15686	-1.02828	0.0819932		C	1.16516	-1.01997	0.0860993		C	1.17431	-1.04958	0.0807822		C	1.15096	-1.10863	0.0738791		C	1.17982	-1.06249	0.0795607		C	1.15254	-1.07322	0.0720843
C	-1.15581	-1.02852	-0.0809302		C	-1.16411	-1.02017	-0.0858342		C	-1.17325	-1.04981	-0.0796426		C	-1.14982	-1.10887	-0.0726266		C	-1.17877	-1.06272	-0.0784843		C	-1.15137	-1.07348	-0.0710788
C	-2.39706	-1.79442	-0.170945		C	-2.39899	-1.75975	-0.200244		C	-2.41504	-1.77795	-0.166429		C	-2.41013	-1.79284	-0.147384		C	-2.40978	-1.78375	-0.154411		C	-2.41562	-1.78492	-0.14316
C	-3.52865	0.379785	-0.250086		C	-3.54484	0.38715	-0.247371		C	-3.54136	0.376913	-0.244189		C	-3.53011	0.397662	-0.235866		C	-3.53629	0.391172	-0.246988		C	-3.56143	0.389461	-0.247683
C	-1.13371	0.372275	-0.0678999		C	-1.12691	0.373699	-0.0585032		C	-1.12707	0.367521	-0.0647308		C	-1.12799	0.278732	-0.066893		C	-1.13372	0.318467	-0.070296		C	-1.18136	0.295858	-0.0695344
C	2.3095	2.511	0.0637746		C	2.31009	2.50423	0.0622673		C	2.29228	2.49943	0.0710789		C	2.25834	2.4654	0.0825386		C	2.28485	2.4847	0.0871441		C	2.32435	2.48831	0.09029
H	1.54197	2.797	-0.650849		H	1.51283	2.7961	-0.616395		H	1.5052	2.78784	-0.619178		H	1.44968	2.74238	-0.587097		H	1.49331	2.76796	-0.600703		H	1.59682	2.80688	-0.65652
H	3.27663	2.80585	-0.329559		H	3.26718	2.80555	-0.349472		H	3.2521	2.79698	-0.336355		H	3.1983	2.8007	-0.345089		H	3.2363	2.80499	-0.325311		H	3.29795	2.79044	-0.280323
C	2.05052	3.14752	1.41712		C	2.089	3.12822	1.43645		C	2.06076	3.11835	1.44005		C	2.04094	3.09068	1.44962		C	2.0492	3.11058	1.45031		C	2.05399	3.12498	1.44458
H	1.12443	2.74681	1.83245		H	1.17404	2.72167	1.86837		H	1.14776	2.70447	1.86981		H	1.14658	2.65528	1.89803		H	1.14257	2.6858	1.88413		H	1.14061	2.7142	1.8804
H	2.85592	2.874	2.10124		H	2.91544	2.84557	2.09035		H	2.88515	2.84636	2.10123		H	2.88245	2.83834	2.0982		H	2.87673	2.84987	2.11314		H	2.86797	2.86162	2.12192
C	1.94956	4.65894	1.2925		C	1.98865	4.63952	1.32123		C	1.94353	4.62946	1.32796		C	1.88686	4.59935	1.34667		C	1.91274	4.62053	1.34183		C	1.93039	4.63462	1.31987
H	2.87165	5.08389	0.892416		H	2.89607	5.06321	0.888219		H	2.85139	5.06581	0.908428		H	2.77752	5.05848	0.913319		H	2.81503	5.06909	0.922106		H	2.84312	5.07135	0.911292
H	1.76195	5.11584	2.26351		H	1.8421	5.08918	2.30278		H	1.77646	5.07591	2.30754		H	1.72268	5.04578	2.32733		H	1.73858	5.06864	2.31975		H	1.74475	5.08978	2.29198
H	1.13295	4.94056	0.625282		H	1.14645	4.92625	0.689117		H	1.1074	4.9078	0.684092		H	1.03637	4.86023	0.713835		H	1.07459	4.88931	0.696041		H	1.10428	4.90419	0.659279
C	4.82103	-1.69467	0.361426		C	4.83412	-1.67646	0.37735		C	4.85266	-1.67241	0.356275		C	4.85295	-1.62643	0.339829		C	4.84556	-1.65912	0.343411		C	4.8546	-1.65636	0.346742
H	4.63996	-2.65046	0.845177		H	4.65468	-2.621	0.883158		H	4.6755	-2.6287	0.840296		H	4.69696	-2.58427	0.827148		H	4.67458	-2.62014	0.820226		H	4.68148	-2.61338	0.829765
H	5.45623	-1.09206	1.00337		H	5.48236	-1.06466	0.997604		H	5.48554	-1.06801	0.999543		H	5.48672	-1.00937	0.970699		H	5.48059	-1.05679	0.986706		H	5.49127	-1.05032	0.984788
C	5.45197	-1.89067	-1.00643		C	5.44161	-1.90236	-0.996627		C	5.48451	-1.86487	-1.01127		C	5.49397	-1.82692	-1.02338		C	5.4852	-1.84751	-1.02178		C	5.49286	-1.85501	-1.01749
H	4.76374	-2.45541	-1.63846		H	4.74768	-2.4908	-1.60005		H	4.79885	-2.43261	-1.64342		H	4.81677	-2.41115	-1.64972		H	4.80317	-2.41591	-1.65746		H	4.80884	-2.42512	-1.64921
H	5.59516	-0.916089	-1.47593		H	5.56401	-0.9388	-1.49467		H	5.6226	-0.889342	-1.48077		H	5.61763	-0.854565	-1.50387		H	5.62086	-0.870345	-1.48859		H	5.63171	-0.881168	-1.49052
C	6.78078	-2.6205	-0.899158		C	6.78086	-2.61338	-0.895487		C	6.8171	-2.58779	-0.904603		C	6.83741	-2.52909	-0.912292		C	6.82016	-2.56623	-0.915316		C	6.82571	-2.57718	-0.907494
H	6.64973	-3.61069	-0.459547		H	6.67258	-3.58686	-0.414362		H	6.69114	-3.579	-0.465818		H	6.72665	-3.51747	-0.462225		H	6.69689	-3.55902	-0.478756		H	6.69945	-3.56712	-0.465377
H	7.48385	-2.06634	-0.275065		H	7.49269	-2.02716	-0.311998		H	7.51719	-2.03051	-0.279922		H	7.52975	-1.95626	-0.292334		H	7.51705	-2.00885	-0.286751		H	7.52462	-2.01853	-0.282282
H	7.23265	-2.747	-1.88245		H	7.20894	-2.77367	-1.88451		H	7.26978	-2.71113	-1.88789		H	7.29524	-2.65777	-1.89304		H	7.27769	-2.68658	-1.89702		H	7.28251	-2.70449	-1.88869
C	-4.81978	-1.69563	-0.36123		C	-4.83297	-1.67729	-0.377048		C	-4.85141	-1.67334	-0.356105		C	-4.85164	-1.6274	-0.339522		C	-4.84433	-1.66005	-0.343239		C	-4.85326	-1.6574	-0.346432
H	-4.63837	-2.65115	-0.845373		H	-4.65336	-2.62155	-0.883336		H	-4.67393	-2.62936	-0.840533		H	-4.69529	-2.58495	-0.827299		H	-4.67303	-2.62079	-0.820515		H	-4.67982	-2.61421	-0.829762
H	-5.45497	-1.09288	-1.00306		H	-5.48137	-1.06532	-0.996958		H	-5.48427	-1.06878	-0.999241		H	-5.48538	-1.01016	-0.970249		H	-5.47935	-1.05753	-0.986369		H	-5.48994	-1.05129	-0.984397
C	-5.45102	-1.8924	1.00638		C	-5.44032	-1.904	0.996855		C	-5.48355	-1.86659	1.01119		C	-5.49301	-1.82876	1.02339		C	-5.48426	-1.8493	1.02169		C	-5.49176	-1.8567	1.01759
H	-5.59452	-0.918074	1.4763		H	-5.56285	-0.940716	1.4954		H	-5.62197	-0.891311	1.48112		H	-5.61706	-0.856689	1.50436		H	-5.62025	-0.872414	1.48899		H	-5.63087	-0.883071	1.49099
H	-4.76283	-2.45731	1.6383		H	-4.74624	-2.49263	1.59993		H	-4.79792	-2.43447	1.64324		H	-4.81586	-2.41315	1.64963		H	-4.80225	-2.41789	1.65724		H	-4.80778	-2.42697	1.64922
C	-6.77966	-2.62244	0.898413		C	-6.77945	-2.6152	0.895447		C	-6.81595	-2.58974	0.903849		C	-6.83624	-2.53121	0.911511		C	-6.81903	-2.56826	0.914513		C	-6.82448	-2.57903	0.907021
H	-7.48268	-2.0681	0.274437		H	-7.49143	-2.0288	0.31231		H	-7.51603	-2.0323	0.27929		H	-7.52853	-1.95821	0.291654		H	-7.5159	-2.01067	0.286104		H	-7.52336	-2.02019	0.28193
H	-7.23173	-2.74954	1.88153		H	-7.20743	-2.77606	1.88442		H	-7.26884	-2.71369	1.88697		H	-7.29434	-2.66054	1.89205		H	-7.27676	-2.68927	1.89604		H	-7.28145	-2.70685	1.88807
H	-6.6483	-3.61237	0.458322		H	-6.67105	-3.58841	0.413815		H	-6.68968	-3.5807	0.464584		H	-6.7251	-3.51931	0.460933		H	-6.69544	-3.56076	0.477409		H	-6.69799	-3.56874	0.464478
C	-2.30926	2.51049	-0.0612044		C	-2.30982	2.50376	-0.0597683		C	-2.29201	2.49895	-0.0685152		C	-2.258	2.46491	-0.0798998		C	-2.28458	2.48422	-0.0845798		C	-2.32405	2.48776	-0.0878451
H	-1.54196	2.79637	0.653706		H	-1.51264	2.79544	0.619065		H	-1.50517	2.78725	0.622047		H	-1.44952	2.74179	0.59		H	-1.49324	2.76735	0.603555		H	-1.59668	2.80619	0.659186
H	-3.27655	2.80498	0.332025		H	-3.26698	2.80466	0.352101		H	-3.25199	2.79613	0.338807		H	-3.19811	2.79984	0.347686		H	-3.23619	2.80413	0.327821		H	-3.29777	2.78951	0.28277
C	-2.0501	3.14759	-1.41424		C	-2.08882	3.12849	-1.43363		C	-2.0603	3.11845	-1.43719		C	-2.04048	3.09078	-1.44669		C	-2.04878	3.11075	-1.44742		C	-2.05365	3.12505	-1.44184
H	-1.12383	2.74722	-1.82951		H	-1.17376	2.72236	-1.86571		H	-1.14707	2.70498	-1.86686		H	-1.14595	2.65573	-1.89511		H	-1.14198	2.68634	-1.88124		H	-1.14014	2.71463	-1.87771
H	-2.85529	2.87418	-2.09865		H	-2.91518	2.84597	-2.0877		H	-2.88444	2.84648	-2.09869		H	-2.88182	2.83853	-2.09552		H	-2.87612	2.85016	-2.11053		H	-2.86749	2.86181	-2.11939
C	-1.94946	4.65898	-1.28902		C	-1.98882	4.63975	-1.31767		C	-1.94352	4.62956	-1.32451		C	-1.8867	4.59944	-1.34313		C	-1.91264	4.62067	-1.33827		C	-1.93035	4.63467	-1.31649
H	-2.87173	5.0836	-0.888987		H	-2.89635	5.06304	-0.88449		H	-2.85162	5.06549	-0.905076		H	-2.77752	5.05822	-0.909751		H	-2.81511	5.06887	-0.918536		H	-2.84322	5.07105	-0.907848
H	-1.76172	5.11628	-2.25982		H	-1.84233	5.08992	-2.29899		H	-1.7763	5.07641	-2.30388		H	-1.72243	5.04628	-2.32358		H	-1.73837	5.06924	-2.31596		H	-1.74467	5.09026	-2.28838
H	-1.13306	4.9405	-0.621509		H	-1.14671	4.92637	-0.685381		H	-1.10765	4.9079	-0.680302		H	-1.03636	4.86022	-0.710035		H	-1.07468	4.88934	-0.692188		H	-1.10438	4.90411	-0.655675
N	0.000276333	1.04636	0.00108521		N	0.000288228	1.0814	0.000874821		N	0.000283539	1.06269	0.00114494		N	0.000325593	0.98948	0.00110346		N	0.000287752	1.01697	0.00104545		N	0.000324414	0.980018	0.000999121
N	2.30946	1.03958	0.123569		N	2.30823	1.04105	0.111472		N	2.29122	1.02721	0.118798		N	2.30367	1.00242	0.126656		N	2.31231	1.01827	0.133159		N	2.33496	1.02049	0.131618
N	3.51914	-1.0156	0.27318		N	3.53616	-0.990273	0.292647		N	3.54841	-0.998187	0.269301		N	3.54652	-0.97558	0.252149		N	3.54418	-0.99153	0.25905		N	3.55382	-0.985344	0.257906
N	0.000600296	-1.6603	0.000374031		N	0.000604618	-1.70837	-0.000126716		N	0.000602301	-1.74536	0.000484308		N	0.000654659	-1.84206	0.000499341		N	0.00059909	-1.74662	0.00042604		N	0.000675593	-1.79275	0.000366194
N	-3.51807	-1.01629	-0.272366		N	-3.53514	-0.990878	-0.292082		N	-3.54734	-0.998862	-0.268516		N	-3.54539	-0.976289	-0.251165		N	-3.54313	-0.992206	-0.258257		N	-3.55265	-0.986119	-0.257096
N	-2.30889	1.0391	-0.121593		N	-2.30765	1.04061	-0.10976		N	-2.29063	1.02675	-0.116836		N	-2.303	1.00194	-0.124617		N	-2.31172	1.01781	-0.131249		N	-2.3343	1.01996	-0.129791
O	4.56154	0.994707	0.335781		O	4.56493	1.02774	0.322953		O	4.54962	1.02969	0.325864		O	4.56291	1.05303	0.315526		O	4.56937	1.02922	0.332699		O	4.59163	1.03175	0.334433
O	2.39945	-3.00476	0.161632		O	2.40482	-2.97867	0.208732		O	2.43644	-2.99299	0.154513		O	2.54661	-3.01369	0.134865		O	2.46811	-3.00631	0.138624		O	2.51458	-2.99767	0.11743
O	-2.39793	-3.00525	-0.161596		O	-2.40335	-2.97907	-0.209379		O	-2.43495	-2.99346	-0.154383		O	-2.54504	-3.01423	-0.134547		O	-2.46663	-3.0068	-0.138467		O	-2.51294	-2.99825	-0.117241
O	-4.56093	0.993795	-0.334307		O	-4.56435	1.02693	-0.321265		O	-4.54898	1.02881	-0.324406		O	-4.56222	1.05212	-0.313899		O	-4.56875	1.02835	-0.331167		O	-4.59094	1.03075	-0.332957
H	0.000722536	-2.68721	0.000106842		H	0.00071701	-2.72603	-0.000452706		H	0.000719286	-2.75876	0.000210298							H	0.000718352	-2.75834	0.000158565		H	0.000201189	1.98379	0.00117729

## Sheet: PrPPT_ Different States
Optimized geometries of PrPPT in different states at the CAM-B3LYP/def2-TZVP in CPCM (acetonitrile)
PrPPT_S0					PrPPT_S1					PrPPT_T1					PrPPT_T2					PrPPT_T3
C	1.12736	0.33228	0.0627996		C	1.12516	0.353041	0.0145742		C	1.13927	0.315669	0.0743341		C	1.12823	0.389857	0.0589766		C	1.13142	0.311067	0.0532071
C	3.52116	0.386901	0.240367		C	3.5383	0.402319	0.171536		C	3.54181	0.385126	0.260818		C	3.53629	0.386414	0.238505		C	3.54209	0.389269	0.246609
C	2.40148	-1.80317	0.138944		C	2.40205	-1.7623	0.176603		C	2.43162	-1.80286	0.170863		C	2.39961	-1.7988	0.162962		C	2.40145	-1.7988	0.145405
C	1.13091	-1.07139	0.0663221		C	1.13461	-1.0608	0.0491065		C	1.19172	-1.09435	0.0878164		C	1.13541	-1.07245	0.0744507		C	1.13834	-1.09808	0.0674478
C	-1.12974	-1.07165	-0.0649701		C	-1.1335	-1.06104	-0.0486501		C	-1.1906	-1.09459	-0.087268		C	-1.13401	-1.07275	-0.0676184		C	-1.13722	-1.0983	-0.066964
C	-2.40012	-1.80372	-0.137911		C	-2.4008	-1.76276	-0.176362		C	-2.43033	-1.80334	-0.17073		C	-2.39797	-1.79942	-0.156613		C	-2.40016	-1.79928	-0.145359
C	-3.52032	0.386114	-0.238807		C	-3.53754	0.401602	-0.170178		C	-3.54105	0.384432	-0.259414		C	-3.53517	0.385458	-0.233467		C	-3.54131	0.388588	-0.245208
C	-1.12654	0.332019	-0.0608443		C	-1.12438	0.352786	-0.0133568		C	-1.13849	0.315438	-0.072942		C	-1.12723	0.389573	-0.0521462		C	-1.13063	0.310832	-0.0518016
C	2.28257	2.49241	0.064481		C	2.28408	2.50028	0.00943439		C	2.27936	2.47816	0.0935362		C	2.34481	2.50727	0.0221536		C	2.28919	2.47717	0.0518661
H	1.50161	2.77614	-0.63591		H	1.46209	2.79127	-0.637841		H	1.48705	2.7597	-0.593956		H	1.56213	2.79284	-0.676752		H	1.49662	2.76446	-0.633079
H	3.24046	2.80561	-0.338104		H	3.22207	2.81135	-0.438222		H	3.23066	2.79554	-0.321075		H	3.30517	2.80065	-0.389375		H	3.24704	2.79457	-0.348064
C	2.03344	3.12311	1.42295		C	2.11359	3.11417	1.39048		C	2.04964	3.09738	1.459		C	2.11254	3.16248	1.3729		C	2.05033	3.10063	1.4237
H	1.11857	2.70712	1.84785		H	1.21575	2.70162	1.85219		H	1.13607	2.68325	1.88888		H	1.18966	2.77209	1.80434		H	1.12587	2.69313	1.83532
H	2.851	2.85797	2.09621		H	2.96204	2.83048	2.0157		H	2.87247	2.82147	2.1213		H	2.92618	2.88935	2.04757		H	2.86257	2.81349	2.0933
C	1.91	4.63368	1.30849		C	2.00525	4.62699	1.29671		C	1.93606	4.60987	1.35761		C	2.02265	4.67341	1.23462		C	1.95681	4.61272	1.31535
H	2.8208	5.07394	0.898674		H	2.89692	5.05837	0.838632		H	2.84267	5.04497	0.933226		H	2.93915	5.08497	0.807948		H	2.87452	5.03622	0.903991
H	1.72778	5.08497	2.2834		H	1.8883	5.06916	2.28565		H	1.77738	5.05606	2.33886		H	1.86231	5.14537	2.20353		H	1.79051	5.05929	2.29534
H	1.08166	4.90734	0.652382		H	1.14315	4.91805	0.693592		H	1.09733	4.89436	0.719254		H	1.19363	4.9546	0.582251		H	1.12954	4.90579	0.666452
C	4.82896	-1.66321	0.348704		C	4.83964	-1.63204	0.372354		C	4.8648	-1.65126	0.350078		C	4.82608	-1.67996	0.379751		C	4.84035	-1.64892	0.357708
H	4.66076	-2.6201	0.834284		H	4.66887	-2.55753	0.914451		H	4.70835	-2.60787	0.839936		H	4.65375	-2.62419	0.888789		H	4.67527	-2.60602	0.843183
H	5.45884	-1.05177	0.987823		H	5.47879	-0.988589	0.970006		H	5.50148	-1.03545	0.978414		H	5.46676	-1.06162	1.00114		H	5.4744	-1.03457	0.990447
C	5.47115	-1.86033	-1.01382		C	5.46924	-1.91221	-0.981337		C	5.48733	-1.84806	-1.02183		C	5.46032	-1.91515	-0.980848		C	5.4769	-1.84756	-1.00977
H	4.79214	-2.4351	-1.64676		H	4.79041	-2.53478	-1.56727		H	4.8091	-2.44263	-1.63706		H	4.78055	-2.51228	-1.59187		H	4.80344	-2.44243	-1.62954
H	5.60614	-0.886506	-1.48779		H	5.58863	-0.97062	-1.52055		H	5.59331	-0.876253	-1.50743		H	5.58606	-0.955057	-1.48479		H	5.58881	-0.876423	-1.49518
C	6.80739	-2.57526	-0.898274		C	6.8147	-2.60296	-0.830789		C	6.84012	-2.53368	-0.923002		C	6.80174	-2.61805	-0.852216		C	6.82765	-2.53416	-0.8943
H	6.68503	-3.56505	-0.454865		H	6.70984	-3.55479	-0.307013		H	6.74849	-3.51537	-0.454783		H	6.69065	-3.58787	-0.363831		H	6.72997	-3.51432	-0.424265
H	7.50142	-2.01164	-0.272179		H	7.51163	-1.98354	-0.263428		H	7.53674	-1.94193	-0.326445		H	7.50032	-2.02357	-0.260666		H	7.51869	-1.94116	-0.292672
H	7.26734	-2.70166	-1.87804		H	7.26082	-2.80369	-1.8045		H	7.27956	-2.67329	-1.91042		H	7.25	-2.78561	-1.83127		H	7.27631	-2.67689	-1.87712
C	-4.82758	-1.66428	-0.348395		C	-4.83843	-1.63295	-0.371932		C	-4.86356	-1.6522	-0.34971		C	-4.82389	-1.68122	-0.379812		C	-4.83913	-1.64982	-0.357339
H	-4.65897	-2.62094	-0.834287		H	-4.66747	-2.55813	-0.914505		H	-4.70692	-2.60854	-0.84003		H	-4.64988	-2.62503	-0.889067		H	-4.67387	-2.60665	-0.843284
H	-5.45738	-1.05274	-0.987506		H	-5.47776	-0.989342	-0.969232		H	-5.50039	-1.03623	-0.977737		H	-5.46307	-1.06265	-1.00251		H	-5.47334	-1.0353	-0.989751
C	-5.47023	-1.86208	1.01381		C	-5.46792	-1.91395	0.981638		C	-5.48603	-1.84979	1.02211		C	-5.46179	-1.91759	0.978861		C	-5.47557	-1.84926	1.01008
H	-5.60559	-0.888485	1.48813		H	-5.5875	-0.972665	1.52134		H	-5.59217	-0.878243	1.5082		H	-5.58916	-0.957917	1.48317		H	-5.58766	-0.878377	1.49596
H	-4.79134	-2.43698	1.64676		H	-4.78895	-2.53668	1.56723		H	-4.80767	-2.44453	1.63703		H	-4.78357	-2.51503	1.5913		H	-4.80196	-2.44429	1.62952
C	-6.80628	-2.57723	0.897458		C	-6.81324	-2.60491	0.830777		C	-6.8387	-2.53561	0.922985		C	-6.80269	-2.6207	0.845955		C	-6.82619	-2.53607	0.894337
H	-7.50019	-2.01346	0.271367		H	-7.51032	-1.98534	0.263752		H	-7.53544	-1.94368	0.326748		H	-7.49977	-2.02591	0.252937		H	-7.51738	-1.9429	0.293037
H	-7.26656	-2.70417	1.877		H	-7.2593	-2.80623	1.8044		H	-7.27807	-2.6758	1.91035		H	-7.25363	-2.78913	1.82363		H	-7.27477	-2.67937	1.87711
H	-6.68357	-3.5668	0.453642		H	-6.7082	-3.55645	0.306512		H	-6.7469	-3.51705	0.454267		H	-6.69002	-3.59011	0.357114		H	-6.72834	-3.51597	0.423815
C	-2.28227	2.49186	-0.0618395		C	-2.28378	2.49976	-0.00697836		C	-2.27907	2.47767	-0.0910181		C	-2.3442	2.50677	-0.0180417		C	-2.2889	2.47667	-0.0493283
H	-1.50155	2.77552	0.638845		H	-1.46187	2.79057	0.640482		H	-1.4869	2.75905	0.596684		H	-1.56214	2.79313	0.681231		H	-1.49644	2.7638	0.635814
H	-3.24033	2.80469	0.340624		H	-3.22185	2.81038	0.440818		H	-3.23048	2.79463	0.323662		H	-3.30495	2.80041	0.392391		H	-3.24685	2.79365	0.350687
C	-2.03295	3.1231	-1.42002		C	-2.11336	3.11444	-1.38768		C	-2.04937	3.0976	-1.45616		C	-2.1109	3.16062	-1.36926		C	-2.05007	3.10084	-1.42084
H	-1.11789	2.70745	-1.84485		H	-1.21545	2.70228	-1.84961		H	-1.13568	2.68386	-1.88616		H	-1.18767	2.76985	-1.79958		H	-1.1255	2.69372	-1.83259
H	-2.85029	2.85802	-2.09358		H	-2.96176	2.83097	-2.01307		H	-2.8721	2.82186	-2.11866		H	-2.924	2.88674	-2.04429		H	-2.8622	2.81384	-2.09063
C	-1.90986	4.63365	-1.30501		C	-2.00524	4.62722	-1.29307		C	-1.93609	4.61006	-1.35404		C	-2.02121	4.6717	-1.23249		C	-1.95688	4.61289	-1.31179
H	-2.82085	5.07358	-0.895255		H	-2.89699	5.05822	-0.834762		H	-2.84281	5.0448	-0.929517		H	-2.93803	5.08365	-0.806912		H	-2.87471	5.03601	-0.900305
H	-1.7275	5.08532	-2.27971		H	-1.88835	5.06996	-2.28176		H	-1.77741	5.05676	-2.33507		H	-1.86018	5.14266	-2.20177		H	-1.7906	5.05995	-2.29156
H	-1.08173	4.90726	-0.648602		H	-1.1432	4.91807	-0.689785		H	-1.09745	4.89441	-0.71549		H	-1.19267	4.95362	-0.579816		H	-1.12972	4.90584	-0.662699
N	0.000320878	1.01697	0.00114507		N	0.00030798	1.06975	0.000778507		N	0.000307653	0.991283	0.000909989		N	0.000414147	1.05878	0.00342047		N	0.000309344	1.01433	0.000926276
N	2.30162	1.02485	0.11603		N	2.29593	1.03345	0.0460036		N	2.30892	1.0066	0.137212		N	2.33403	1.04307	0.0947192		N	2.3111	1.01866	0.102618
N	3.52236	-1.0016	0.255267		N	3.53766	-0.96599	0.251282		N	3.55653	-0.993624	0.273169		N	3.52701	-1.00717	0.279991		N	3.53754	-0.987179	0.266573
N	0.000672077	-1.74268	0.000535068		N	0.000638216	-1.78843	-2.59161e-05		N	0.000632364	-1.68415	7.95655e-05		N	0.000787192	-1.73332	0.00343835		N	0.000644932	-1.80527	1.26011e-05
N	-3.52117	-1.00238	-0.254247		N	-3.5366	-0.966669	-0.250584		N	-3.55544	-0.994313	-0.27251		N	-3.52531	-1.00809	-0.275945		N	-3.53646	-0.987847	-0.26594
N	-2.30097	1.02431	-0.113927		N	-2.29531	1.03295	-0.0443503		N	-2.3083	1.00612	-0.135436		N	-2.33317	1.0425	-0.0891227		N	-2.31047	1.01818	-0.100825
O	4.55334	1.01553	0.327721		O	4.55795	1.05735	0.214505		O	4.56342	1.03436	0.34976		O	4.58032	0.998531	0.318123		O	4.56451	1.0369	0.34212
O	2.48136	-3.01224	0.109173		O	2.4812	-2.9803	0.211627		O	2.51041	-3.02096	0.159797		O	2.46455	-3.01276	0.138618		O	2.51439	-3.01298	0.118851
O	-2.4797	-3.01282	-0.108803		O	-2.47969	-2.98076	-0.211859		O	-2.50884	-3.02147	-0.160314		O	-2.46233	-3.01347	-0.136035		O	-2.51282	-3.0135	-0.119538
O	-4.55264	1.01452	-0.326191		O	-4.55734	1.05643	-0.212761		O	-4.5628	1.03348	-0.347987		O	-4.57896	0.997342	-0.317959		O	-4.56389	1.03603	-0.340322

## Sheet: MePPT_Different Species
Optimized geometries of different species of MePPT at the CAM-B3LYP/def2-TZVP in CPCM (acetonitrile)
MePPTH+_S0					MePPTH+_S1					PrPPTH+_T1					MePPT•-					MePPTH•_ONO face					MePPTH•_NNN face
C	0.779116	0.160835	-0.408203		C	0.768498	0.157788	-0.353068		C	0.77265	0.152782	-0.424389		C	0.774063	0.0718499	-0.403315		C	0.779747	0.109436	-0.403549		C	0.827964	0.0908503	-0.391335
C	3.17936	0.184845	-0.321442		C	3.19356	0.181558	-0.347669		C	3.19089	0.183435	-0.315154		C	3.17784	0.21259	-0.319265		C	3.18546	0.202255	-0.3144		C	3.21087	0.208334	-0.304273
C	2.05698	-1.99035	-0.16754		C	2.05957	-1.96186	-0.131855		C	2.07615	-1.97562	-0.181736		C	2.07068	-1.98305	-0.180642		C	2.07022	-1.9775	-0.186755		C	2.07872	-1.97364	-0.18158
C	0.811728	-1.23449	-0.285572		C	0.816985	-1.22902	-0.204934		C	0.829996	-1.25945	-0.304707		C	0.806493	-1.31135	-0.293302		C	0.83517	-1.26716	-0.29305		C	0.809743	-1.27523	-0.290398
C	-1.50318	-1.25982	-0.376895		C	-1.51438	-1.25368	-0.295911		C	-1.5197	-1.28446	-0.393675		C	-1.49585	-1.33591	-0.382821		C	-1.52548	-1.29179	-0.380165		C	-1.49577	-1.29987	-0.378717
C	-2.73759	-2.04289	-0.371012		C	-2.74147	-2.01455	-0.343504		C	-2.75634	-2.02738	-0.377036		C	-2.75031	-2.03527	-0.380234		C	-2.75016	-2.02783	-0.369755		C	-2.75396	-2.02597	-0.378728
C	-3.89146	0.11298	-0.561333		C	-3.9046	0.110188	-0.589542		C	-3.90341	0.111192	-0.557209		C	-3.89019	0.140203	-0.563765		C	-3.89768	0.129561	-0.565927		C	-3.92007	0.134161	-0.554505
C	-1.49082	0.137077	-0.487814		C	-1.48483	0.135423	-0.425904		C	-1.48312	0.12949	-0.501713		C	-1.48397	0.0484146	-0.483764		C	-1.49014	0.0860487	-0.484977		C	-1.53482	0.0661891	-0.474923
C	1.92934	2.29469	-0.544915		C	1.92269	2.28009	-0.545906		C	1.9083	2.28158	-0.547593		C	1.87025	2.25596	-0.540444		C	1.90075	2.27284	-0.533379		C	1.93118	2.27898	-0.532026
H	1.4509	2.57212	-1.48063		H	1.39855	2.54502	-1.46242		H	1.43156	2.5537	-1.48569		H	1.38491	2.52757	-1.47483		H	1.41804	2.54943	-1.46732		H	1.46343	2.5597	-1.47499
H	2.95338	2.64222	-0.530042		H	2.94451	2.63188	-0.573399		H	2.93013	2.63312	-0.523009		H	2.88158	2.64043	-0.522695		H	2.91749	2.64198	-0.516689		H	2.95078	2.63978	-0.519893
H	1.37468	2.71894	0.287868		H	1.38895	2.70889	0.300391		H	1.33892	2.69595	0.280131		H	1.29829	2.67253	0.28492		H	1.33714	2.69141	0.296418		H	1.38845	2.71609	0.305125
C	4.49111	-1.83834	-0.0886148		C	4.50616	-1.83488	-0.147525		C	4.52221	-1.81266	-0.0686556		C	4.52303	-1.75889	-0.0842627		C	4.51507	-1.79727	-0.088083		C	4.52877	-1.78354	-0.0768625
H	4.33647	-2.90409	0.0233076		H	4.34495	-2.89827	-0.0235059		H	4.37093	-2.8785	0.0465674		H	4.38718	-2.82596	0.0345969		H	4.36715	-2.86519	0.0113655		H	4.38196	-2.85108	0.0214683
H	5.01495	-1.44078	0.776063		H	5.06605	-1.43828	0.695105		H	5.03463	-1.40956	0.800509		H	5.04768	-1.35064	0.776573		H	5.03436	-1.40877	0.784434		H	5.04529	-1.39361	0.796695
H	5.06672	-1.63485	-0.987509		H	5.04934	-1.64203	-1.06892		H	5.10678	-1.61169	-0.962537		H	5.10777	-1.55598	-0.979187		H	5.10367	-1.58355	-0.976988		H	5.11843	-1.56706	-0.96441
C	-5.17387	-1.94022	-0.468287		C	-5.18273	-1.93733	-0.537147		C	-5.20684	-1.91587	-0.455316		C	-5.20773	-1.86108	-0.462068		C	-5.19884	-1.89868	-0.456659		C	-5.20847	-1.88807	-0.464571
H	-5.00431	-3.0064	-0.385732		H	-5.00552	-3.00154	-0.446465		H	-5.04065	-2.9832	-0.381772		H	-5.05806	-2.9289	-0.369098		H	-5.03575	-2.96515	-0.365213		H	-5.0459	-2.95496	-0.385314
H	-5.69498	-1.71336	-1.39429		H	-5.67117	-1.71627	-1.48234		H	-5.73765	-1.68142	-1.37401		H	-5.73736	-1.63878	-1.38607		H	-5.72754	-1.68033	-1.38133		H	-5.73747	-1.6576	-1.38613
H	-5.76068	-1.58636	0.374882		H	-5.80352	-1.58827	0.283812		H	-5.78218	-1.56616	0.39773		H	-5.79565	-1.49225	0.375594		H	-5.78712	-1.53745	0.383312		H	-5.79524	-1.53454	0.379767
C	-2.67265	2.24954	-0.676102		C	-2.66788	2.23754	-0.659052		C	-2.65107	2.23717	-0.673639		C	-2.61335	2.21157	-0.674292		C	-2.64411	2.22663	-0.687595		C	-2.67171	2.23349	-0.658863
N	-0.360732	0.824426	-0.505187		N	-0.363535	0.856622	-0.440792		N	-0.360043	0.837422	-0.525944		N	-0.360168	0.772681	-0.5014		N	-0.360304	0.797957	-0.501229		N	-0.358714	0.765202	-0.484839
N	1.95034	0.835219	-0.422369		N	1.94506	0.828647	-0.409893		N	1.93058	0.821719	-0.428435		N	1.94219	0.804852	-0.416674		N	1.95236	0.817915	-0.413779		N	1.97489	0.824431	-0.404024
N	3.17653	-1.204	-0.195695		N	3.19436	-1.18872	-0.208336		N	3.20578	-1.18518	-0.192206		N	3.20261	-1.15385	-0.197444		N	3.20069	-1.17441	-0.199712		N	3.21299	-1.1608	-0.190929
N	-0.340931	-1.8766	-0.279585		N	-0.345122	-1.92359	-0.155684		N	-0.339133	-1.96637	-0.308376		N	-0.338987	-2.05497	-0.28663		N	-0.33999	-1.96152	-0.286333		N	-0.337251	-2.00556	-0.284588
N	-3.86852	-1.27816	-0.466772		N	-3.88454	-1.26321	-0.487966		N	-3.89844	-1.25991	-0.465115		N	-3.89527	-1.22865	-0.46944		N	-3.89313	-1.24818	-0.464285		N	-3.9016	-1.23684	-0.466343
N	-2.67166	0.788301	-0.574521		N	-2.66864	0.783634	-0.551903		N	-2.65129	0.775541	-0.576271		N	-2.66309	0.757809	-0.572227		N	-2.67329	0.770397	-0.576858		N	-2.69324	0.776041	-0.561867
O	4.21872	0.7915	-0.339869		O	4.21902	0.811197	-0.41594		O	4.20389	0.830857	-0.326826		O	4.21592	0.861058	-0.337049		O	4.22449	0.833497	-0.324703		O	4.24531	0.847016	-0.314872
O	2.05638	-3.19556	-0.0565207		O	2.06376	-3.17475	-0.0114095		O	2.09642	-3.18591	-0.0768689		O	2.20686	-3.19882	-0.0732811		O	2.12795	-3.19626	-0.0901027		O	2.17782	-3.18272	-0.0851498
O	-2.72014	-3.25025	-0.288188		O	-2.72725	-3.23026	-0.25756		O	-2.75905	-3.23933	-0.291183		O	-2.8682	-3.25555	-0.305715		O	-2.78974	-3.24816	-0.283583		O	-2.83386	-3.23841	-0.30754
O	-4.93936	0.700626	-0.631501		O	-4.93632	0.721092	-0.710867		O	-4.92626	0.739516	-0.62185		O	-4.93767	0.769226	-0.636623		O	-4.9458	0.740668	-0.642277		O	-4.96431	0.752683	-0.624006
H	-0.3316	-2.90013	-0.193175		H	-0.338496	-2.93762	-0.0661971		H	-0.330692	-2.97618	-0.222447		H	-2.11087	2.6297	0.194487		H	-0.332006	-2.97004	-0.204743		H	-2.21081	2.66481	0.229153
H	-2.18672	2.6731	0.199018		H	-2.18278	2.65835	0.219815		H	-2.14873	2.65043	0.197016		H	-3.63127	2.57505	-0.725772		H	-2.1523	2.65352	0.182702		H	-3.69638	2.57304	-0.727334
H	-3.70225	2.57641	-0.728748		H	-3.69376	2.5712	-0.728443		H	-3.67919	2.56823	-0.715005		H	-2.06787	2.50431	-1.56821		H	-3.66697	2.57417	-0.745305		H	-2.13299	2.54286	-1.55368
H	-2.13579	2.54973	-1.57218		H	-2.10603	2.5309	-1.54417		H	-2.11655	2.53261	-1.57268							H	-2.09993	2.51743	-1.58259		H	-0.366294	1.76975	-0.547204

## Sheet: Reaction_Butyl
Optimized structures of the different stationary points of the reaction between PPTH• and butyl at CAM-B3LYP/def2-TZVP in CPCM (acetonitrile)
singlet pathway															triplet pathway
RC					TS					PR					RC					TS					PR
C	1.26689	-0.139195	-1.5847		C	1.25931	-0.162449	-1.59381		C	1.2576	-0.05627	-1.55327		C	0.798423	-0.159627	-1.50586		C	1.26202	0.00297015	-1.49809		C	1.02042	-0.236815	-1.66165
C	3.63794	0.07474	-1.95369		C	3.6267	0.073769	-1.96092		C	3.6226	0.089016	-1.94129		C	3.09186	0.162479	-2.16258		C	3.63794	0.0922695	-1.89684		C	3.39468	-0.600614	-1.90546
C	2.1818	-0.489281	-3.84349		C	2.17499	-0.494213	-3.85575		C	2.14631	-0.329351	-3.86498		C	2.46186	-1.9074	-1.01277		C	2.17703	-0.808317	-3.65531		C	2.03322	-0.371646	-3.92331
C	1.09122	-0.428024	-2.92375		C	1.0737	-0.450691	-2.93486		C	1.02368	-0.243011	-2.92334		C	1.13018	-1.39284	-0.977922		C	1.06953	-0.519356	-2.78759		C	0.868185	-0.196861	-3.07793
C	-1.22189	-0.630917	-2.49893		C	-1.20997	-0.655815	-2.51696		C	-1.19445	-0.435891	-2.51416		C	-1.15215	-1.69751	-0.453715		C	-1.25467	-0.653751	-2.27761		C	-1.38114	0.0214273	-2.80397
C	-2.54342	-0.879054	-2.97983		C	-2.54547	-0.881955	-2.99703		C	-2.54878	-0.72121	-3.00339		C	-2.19404	-2.52131	0.0723721		C	-2.6114	-0.801902	-2.7181		C	-2.72275	0.126686	-3.34368
C	-3.29688	-0.607881	-0.664094		C	-3.29614	-0.610969	-0.677849		C	-3.28034	-0.597413	-0.658186		C	-3.74293	-0.717227	-0.523823		C	-3.29211	-0.209402	-0.433343		C	-3.58538	0.0997989	-1.05655
C	-0.955463	-0.3528	-1.17066		C	-0.952955	-0.378891	-1.18085		C	-0.952271	-0.268473	-1.14258		C	-1.39642	-0.450694	-0.998029		C	-0.95287	-0.172623	-1.00292		C	-1.19813	-0.0350801	-1.39244
C	2.72173	0.444241	0.28455		C	2.70735	0.443199	0.275311		C	2.73628	0.432996	0.318266		C	1.43867	1.89584	-2.65153		C	2.73984	0.774668	0.275126		C	2.38342	-0.455522	0.328998
H	2.09422	1.28966	0.55276		H	2.07735	1.28722	0.542257		H	2.11644	1.27872	0.6037		H	0.788927	1.74973	-3.51194		H	2.13714	1.66274	0.442172		H	1.93847	0.436613	0.758948
H	3.76468	0.692671	0.429282		H	3.74953	0.694501	0.420752		H	3.78212	0.672227	0.456609		H	2.35659	2.37857	-2.95953		H	3.79036	1.00827	0.384055		H	3.43866	-0.505836	0.558667
H	2.45232	-0.409275	0.902254		H	2.4401	-0.410321	0.893982		H	2.46608	-0.429486	0.922999		H	0.922831	2.50398	-1.91436		H	2.45022	0.00663489	0.988251		H	1.86957	-1.33295	0.714847
C	4.60399	-0.245772	-4.14139		C	4.59871	-0.245408	-4.14436		C	4.57974	-0.236518	-4.13153		C	4.77444	-1.50954	-1.72419		C	4.60809	-0.659935	-3.9659		C	4.45714	-0.789842	-4.04723
H	4.27176	-0.418535	-5.15738		H	4.27136	-0.41817	-5.16173		H	4.2517	-0.419128	-5.14679		H	4.86697	-2.44813	-1.19254		H	4.28711	-1.09154	-4.9052		H	4.18127	-0.773786	-5.09364
H	5.27562	-1.04245	-3.82945		H	5.26857	-1.04236	-3.82916		H	5.22513	-1.04513	-3.79739		H	5.43369	-0.764107	-1.28787		H	5.2941	-1.33426	-3.45919		H	4.8937	-1.75137	-3.78971
H	5.12514	0.705449	-4.07395		H	5.11997	0.705469	-4.07393		H	5.12519	0.701726	-4.07703		H	5.03606	-1.64777	-2.77112		H	5.10772	0.289558	-4.14217		H	5.1761	-0.00143705	-3.83781
C	-4.90498	-1.15547	-2.37855		C	-4.90699	-1.15464	-2.38823		C	-4.87869	-1.14807	-2.37981		C	-4.59933	-2.72362	0.50729		C	-4.96879	-0.854076	-2.03383		C	-5.13703	0.265857	-2.87938
H	-4.91655	-1.37891	-3.43806		H	-4.9222	-1.37978	-3.44721		H	-4.88943	-1.38188	-3.43675		H	-4.22828	-3.67786	0.859639		H	-5.02337	-1.20236	-3.05735		H	-5.1153	0.321055	-3.96001
H	-5.5352	-0.293368	-2.17251		H	-5.53568	-0.291745	-2.18124		H	-5.53087	-0.301145	-2.17953		H	-5.32412	-2.87503	-0.288695		H	-5.53128	0.0703694	-1.92433		H	-5.59883	1.1597	-2.4677
H	-5.27153	-2.00799	-1.81254		H	-5.27238	-2.00591	-1.8196		H	-5.21707	-2.00409	-1.80294		H	-5.07483	-2.18402	1.32289		H	-5.37881	-1.60177	-1.3599		H	-5.70063	-0.607838	-2.56113
C	-1.72793	-0.033365	1.12123		C	-1.72738	-0.034861	1.10713		C	-1.72761	-0.048212	1.15578		C	-2.9493	1.33081	-1.60317		C	-1.65738	0.618956	1.19124		C	-2.06721	-0.0702292	0.868498
N	0.268183	-0.107197	-0.697559		N	0.266198	-0.143382	-0.705007		N	0.267848	-0.060872	-0.675527		N	-0.444734	0.32804	-1.51861		N	0.283281	0.146613	-0.61283		N	-0.0024598	-0.134028	-0.817803
N	2.53128	0.121173	-1.12693		N	2.5193	0.117827	-1.13616		N	2.52636	0.141344	-1.09757		N	1.78693	0.60527	-2.06433		N	2.53003	0.292364	-1.08923		N	2.24069	-0.409481	-1.12657
N	3.42312	-0.221038	-3.2857		N	3.4139	-0.22126	-3.29365		N	3.39096	-0.16482	-3.28469		N	3.38908	-1.06821	-1.60964		N	3.42094	-0.449745	-3.14279		N	3.2435	-0.575537	-3.26287
N	-0.173851	-0.680316	-3.37053		N	-0.177009	-0.743188	-3.40454		N	-0.201641	-0.397714	-3.37401		N	0.133134	-2.15441	-0.441585		N	-0.20364	-0.825055	-3.10427		N	-0.340768	-0.0312939	-3.67705
N	-3.52568	-0.868511	-2.00084		N	-3.52586	-0.869582	-2.01476		N	-3.50427	-0.81883	-2.00876		N	-3.46127	-1.96314	0.00303633		N	-3.56292	-0.62575	-1.71609		N	-3.75717	0.162225	-2.41045
N	-1.99735	-0.330589	-0.282884		N	-1.99587	-0.338504	-0.296039		N	-1.98646	-0.312362	-0.25727		N	-2.68295	0.0181235	-1.01998		N	-1.96805	0.0545309	-0.121665		N	-2.26732	0.00253007	-0.579262
O	4.76128	0.285409	-1.5391		O	4.74856	0.286845	-1.5451		O	4.75107	0.251253	-1.53232		O	3.95632	0.820328	-2.70782		O	4.75898	0.371329	-1.52229		O	4.47001	-0.783911	-1.38227
O	2.03621	-0.761958	-5.02753		O	2.0431	-0.769408	-5.03779		O	2.00829	-0.550104	-5.04808		O	2.75875	-3.0072	-0.564162		O	2.05767	-1.29326	-4.76827		O	1.972	-0.355235	-5.13952
O	-2.78948	-1.10047	-4.15805		O	-2.80293	-1.09868	-4.17044		O	-2.8128	-0.889995	-4.17367		O	-1.98735	-3.63263	0.541761		O	-2.92894	-1.08527	-3.86166		O	-2.94819	0.178584	-4.53936
O	-4.21187	-0.620649	0.135857		O	-4.21064	-0.6196	0.121562		O	-4.19387	-0.657706	0.134346		O	-4.88374	-0.298545	-0.546233		O	-4.1831	-0.0623095	0.379726		O	-4.52001	0.126708	-0.288591
H	-1.10953	-0.815718	1.55521		H	-1.10865	-0.814754	1.54497		H	-1.11111	-0.838624	1.57753		H	-2.37779	2.09034	-1.07645		H	-0.996965	-0.0520891	1.73412		H	-1.56333	-1.00104	1.11445
H	-2.67774	0.016942	1.63662		H	-2.67742	0.016928	1.622		H	-2.68075	-0.007335	1.66567		H	-4.00861	1.52726	-1.5054		H	-2.58959	0.738722	1.72688		H	-3.03889	-0.0286414	1.34062
H	-1.20701	0.91676	1.19813		H	-1.20719	0.916086	1.18004		H	-1.20839	0.901416	1.25089		H	-2.66319	1.33423	-2.65207		H	-1.16713	1.58108	1.06917		H	-1.45114	0.765135	1.18961
H	-0.315239	-1.02624	-4.31217		H	-0.217284	-1.65281	-4.07063		H	-0.112707	-2.31476	-4.36476		H	0.341926	-3.07258	-0.0706924		H	-0.417666	-2.13272	-4.27298		H	-2.07104	-3.01739	-1.93054
C	-0.135173	-3.48409	-4.33938		C	-0.164396	-3.22495	-4.28347		C	-0.156709	-3.39934	-4.37637		C	1.41162	-1.37781	-4.77563		C	-0.60001	-3.20143	-4.59458		C	-1.69247	-3.63637	-2.74733
C	-0.853698	-3.93839	-3.12802		C	-0.853456	-3.8333	-3.1147		C	-0.873303	-3.93595	-3.14521		C	0.211737	-2.17703	-4.43481		C	-1.02352	-4.03052	-3.4055		C	-0.504012	-4.47161	-2.29347
C	-0.028356	-3.91045	-1.84775		C	-0.030416	-3.87203	-1.83266		C	-0.047721	-3.87632	-1.86604		C	0.522887	-3.55322	-3.86204		C	0.0577763	-4.18802	-2.34582		C	0.672366	-3.62193	-1.83821
C	-0.852744	-4.28612	-0.626857		C	-0.861151	-4.28785	-0.628848		C	-0.854152	-4.27133	-0.637674		C	-0.725737	-4.32045	-3.45882		C	-0.408816	-4.99468	-1.14449		C	1.87234	-4.43198	-1.37546
H	0.941133	-3.37904	-4.348		H	0.914727	-3.32259	-4.34733		H	0.870631	-3.76441	-4.43018		H	2.40758	-1.77009	-4.6169		H	0.346934	-3.53088	-5.02228		H	-1.41082	-2.96914	-3.56433
H	-0.669038	-3.31347	-5.26476		H	-0.684013	-3.22649	-5.23574		H	-0.66925	-3.68651	-5.29464		H	1.31499	-0.375846	-5.17107		H	-1.36441	-3.14815	-5.36811		H	-2.51377	-4.26353	-3.09579
H	-1.23101	-4.95977	-3.28288		H	-1.15918	-4.85606	-3.37614		H	-1.16896	-4.97442	-3.31471		H	-0.425459	-2.29173	-5.32282		H	-1.31926	-5.02424	-3.76066		H	-0.179664	-5.12297	-3.11039
H	-1.76091	-3.34011	-2.98666		H	-1.79889	-3.31422	-2.92756		H	-1.80541	-3.38399	-2.99175		H	-0.417526	-1.6216	-3.72587		H	-1.92055	-3.59817	-2.95319		H	-0.808073	-5.13224	-1.47614
H	0.820841	-4.5901	-1.95346		H	0.810222	-4.55697	-1.96757		H	0.817371	-4.53704	-1.97182		H	1.08783	-4.1263	-4.60189		H	0.933019	-4.66447	-2.79629		H	0.972873	-2.97227	-2.6652
H	0.398496	-2.91529	-1.70769		H	0.410318	-2.89214	-1.6404		H	0.361212	-2.87185	-1.72663		H	1.18035	-3.44257	-2.99682		H	0.386335	-3.20094	-2.01165		H	0.343135	-2.96297	-1.02989
H	-1.29802	-5.2756	-0.748932		H	-1.30141	-5.27579	-0.777194		H	-1.29151	-5.26397	-0.765506		H	-1.38836	-4.46617	-4.31423		H	-0.719231	-5.99825	-1.44213		H	2.24723	-5.07013	-2.17816
H	-0.246204	-4.30021	0.278844		H	-0.258641	-4.32105	0.278982		H	-0.239295	-4.29107	0.262809		H	-0.476647	-5.30282	-3.05656		H	0.382401	-5.09535	-0.40077		H	2.68886	-3.78204	-1.05676
H	-1.66655	-3.57347	-0.47441		H	-1.67822	-3.582	-0.463699		H	-1.67353	-3.56893	-0.468936		H	-1.28721	-3.78003	-2.69428		H	-1.2618	-4.51346	-0.66142		H	1.60986	-5.0757	-0.53353

## Sheet: Reaction_Benzyl
Optimized structures of the different stationary points of the reaction between PPTH• and benzyl at CAM-B3LYP/def2-TZVP in CPCM (acetonitrile)
singlet pathway															triplet pathway
RC					TS					PR					RC					TS					PR
C	0.63842	1.41186	-0.848638		C	0.643629	1.39577	-0.810531		C	0.607999	1.44344	-0.885381		C	1.1146	-0.629722	0.931524		C	1.5026	0.421173	0.638783		C	1.35945	0.465558	0.509827
C	2.80408	2.43017	-1.11647		C	2.79931	2.4213	-1.11466		C	2.78603	2.4233	-1.11905		C	3.5156	-0.46668	0.860349		C	3.77093	0.689358	-0.127203		C	3.54864	0.720776	-0.478897
C	2.56754	0.015769	-1.46928		C	2.56922	0.003283	-1.46539		C	2.52804	0.020158	-1.58585		C	2.18933	1.57432	1.15053		C	1.91305	1.4709	-1.53735		C	1.66385	1.90912	-1.48605
C	1.1887	0.177758	-1.13771		C	1.18559	0.148942	-1.09224		C	1.10112	0.193487	-1.28833		C	1.03348	0.738217	1.11351		C	1.0101	1.01361	-0.519015		C	0.801061	1.33231	-0.474747
C	-0.938221	-0.770585	-0.768041		C	-0.90434	-0.782163	-0.729059		C	-0.938942	-0.718463	-0.927426		C	-1.31601	0.530593	1.03294		C	-1.13691	0.718714	0.304733		C	-1.25905	0.985294	0.428129
C	-1.76075	-1.92966	-0.640375		C	-1.75342	-1.94106	-0.636232		C	-1.77714	-1.91421	-0.777078		C	-2.60215	1.14949	1.02003		C	-2.55523	0.888219	0.188457		C	-2.69668	1.1715	0.418959
C	-3.60159	-0.406917	-0.091654		C	-3.59231	-0.410946	-0.093409		C	-3.59265	-0.397288	-0.099561		C	-3.52513	-1.07573	0.567683		C	-2.78978	-0.268141	2.34573		C	-2.84133	-0.289148	2.3724
C	-1.41235	0.503486	-0.518281		C	-1.39471	0.493094	-0.482593		C	-1.42994	0.539666	-0.551976		C	-1.14416	-0.824548	0.830253		C	-0.595715	0.109814	1.42684		C	-0.66866	0.145091	1.4141
C	0.878615	3.81659	-0.521399		C	0.873442	3.80719	-0.520708		C	0.87737	3.83046	-0.49784		C	2.44576	-2.65993	0.700368		C	3.34992	-0.350425	2.04		C	3.22661	-0.738406	1.47245
H	0.069742	4.04478	-1.21012		H	0.064663	4.02978	-1.21135		H	0.068373	4.06202	-1.18582		H	1.99417	-2.96543	-0.240152		H	2.98296	-1.37159	2.10993		H	2.72698	-1.69973	1.38639
H	1.66405	4.55532	-0.610418		H	1.65824	4.54601	-0.614305		H	1.66725	4.56383	-0.589299		H	1.92481	-3.14534	1.52112		H	3.00365	0.207993	2.9059		H	3.05854	-0.337362	2.46825
H	0.489859	3.80446	0.493942		H	0.484723	3.80162	0.494456		H	0.491418	3.81775	0.5184		H	3.49396	-2.92726	0.713724		H	4.43123	-0.346154	2.00212		H	4.28513	-0.841372	1.27821
C	4.73731	1.12852	-1.73732		C	4.73281	1.1276	-1.74389		C	4.71545	1.11825	-1.73756		C	4.63375	1.66814	0.977		C	4.25457	1.68926	-2.25874		C	3.94109	2.09911	-2.40335
H	5.31558	1.45136	-0.874912		H	5.30987	1.4525	-0.881388		H	5.27425	1.44426	-0.864167		H	5.25831	1.3926	1.82373		H	4.87305	0.844863	-2.55297		H	4.37816	1.28624	-2.97845
H	4.96083	1.77926	-2.57914		H	4.95226	1.78048	-2.58492		H	4.95209	1.76964	-2.57523		H	4.37401	2.71776	1.03409		H	4.89323	2.46613	-1.84356		H	4.73294	2.64971	-1.90198
H	4.98059	0.102846	-1.98423		H	4.98085	0.10356	-1.99183		H	4.96724	0.093888	-1.97955		H	5.17396	1.46601	0.055739		H	3.7158	2.07324	-3.1154		H	3.38357	2.75821	-3.05598
C	-4.01445	-2.78158	-0.17499		C	-4.01282	-2.78293	-0.180686		C	-3.99675	-2.77247	-0.184733		C	-5.0161	0.812976	0.750615		C	-4.7622	0.468722	1.19068		C	-4.86108	0.617603	1.45027
H	-3.46839	-3.69485	-0.375379		H	-3.47099	-3.69854	-0.380843		H	-3.45287	-3.6885	-0.376238		H	-5.44306	0.672739	-0.23981		H	-5.02042	1.047	0.31292		H	-5.15816	1.30562	0.669487
H	-4.8285	-2.66874	-0.886933		H	-4.8266	-2.66627	-0.891999		H	-4.82028	-2.6728	-0.887492		H	-4.96351	1.86862	0.98559		H	-5.13823	0.956693	2.08613		H	-5.18143	0.98868	2.41996
H	-4.42369	-2.80506	0.83206		H	-4.42119	-2.80397	0.826809		H	-4.39093	-2.77699	0.828077		H	-5.63436	0.297236	1.48081		H	-5.19897	-0.525974	1.12097		H	-5.30575	-0.359597	1.27466
C	-3.24216	2.00807	0.060429		C	-3.23251	2.0033	0.058931		C	-3.24922	2.02328	0.084667		C	-2.07183	-3.03447	0.37836		C	-0.825491	-1.01993	3.58301		C	-0.823694	-1.2853	3.36221
N	-0.650785	1.59792	-0.558592		N	-0.6379	1.5852	-0.512304		N	-0.659585	1.6135	-0.553219		N	0.048942	-1.42369	0.81645		N	0.718418	-0.0598224	1.60572		N	0.638808	-0.1019	1.47107
N	1.45157	2.51359	-0.848637		N	1.44855	2.50203	-0.838116		N	1.43571	2.52378	-0.836617		N	2.3521	-1.21064	0.848941		N	2.85747	0.276004	0.817408		N	2.67356	0.181387	0.478272
N	3.31256	1.1857	-1.4319		N	3.30804	1.17774	-1.43466		N	3.28146	1.17433	-1.46161		N	3.39264	0.902191	0.998085		N	3.27047	1.26353	-1.27116		N	3.01156	1.56059	-1.41346
N	0.377312	-0.918182	-1.09448		N	0.41567	-0.976898	-1.01423		N	0.306448	-0.853376	-1.32938		N	-0.204852	1.30285	1.20375		N	-0.331691	1.13175	-0.717617		N	-0.523059	1.63207	-0.51452
N	-3.0821	-1.66808	-0.308127		N	-3.07498	-1.67319	-0.312552		N	-3.06859	-1.65609	-0.351977		N	-3.65848	0.281421	0.789643		N	-3.3093	0.375108	1.24878		N	-3.40525	0.50964	1.41895
N	-2.73352	0.662859	-0.193808		N	-2.72154	0.656974	-0.187841		N	-2.73349	0.683379	-0.183071		N	-2.24986	-1.60432	0.613879		N	-1.41747	-0.368765	2.41885		N	-1.44372	-0.437331	2.34391
O	3.52926	3.40593	-1.08713		O	3.52168	3.39781	-1.09118		O	3.5226	3.38364	-1.0697		O	4.61191	-0.981427	0.751674		O	4.9737	0.555863	0.0328725		O	4.7265	0.443227	-0.467709
O	3.05761	-1.06727	-1.75969		O	3.06895	-1.06642	-1.76895		O	3.02187	-1.04391	-1.8882		O	2.12623	2.7897	1.2858		O	1.55901	2.01087	-2.57885		O	1.25054	2.65578	-2.3554
O	-1.33469	-3.06639	-0.800881		O	-1.34366	-3.07848	-0.801099		O	-1.37392	-3.04064	-0.969834		O	-2.76176	2.35132	1.19004		O	-3.10934	1.42045	-0.767703		O	-3.26572	1.8579	-0.41039
O	-4.77735	-0.260272	0.182479		O	-4.76808	-0.262726	0.174583		O	-4.75986	-0.26546	0.196791		O	-4.50192	-1.76479	0.344268		O	-3.52013	-0.724334	3.21084		O	-3.50569	-0.854485	3.21077
H	-4.29963	1.92763	0.273965		H	-4.29055	1.9225	0.269434		H	-4.30627	1.93708	0.296781		H	-1.59395	-3.49317	1.24018		H	-0.142325	-0.336797	4.08065		H	-0.127757	-0.691708	3.94904
H	-3.08312	2.63277	-0.814655		H	-3.0711	2.62471	-0.818059		H	-3.09121	2.64889	-0.79036		H	-1.4478	-3.18675	-0.498353		H	-0.275735	-1.90559	3.27367		H	-0.283027	-2.09209	2.87614
H	-2.72107	2.44473	0.908667		H	-2.7152	2.4435	0.907517		H	-2.72854	2.45795	0.933984		H	-3.05033	-3.46801	0.220216		H	-1.62952	-1.29728	4.25179		H	-1.6103	-1.67901	3.99058
H	0.773973	-1.84478	-1.18074		H	0.873438	-1.75599	-0.299962		H	0.984626	-2.15126	0.114467		H	-0.298315	2.30346	1.32132		H	-0.870623	0.273506	-2.18168		H	-0.501831	0.0658056	-2.68521
C	0.985294	-1.04281	1.95887		C	0.96171	-1.00494	1.85493		C	0.968794	-1.00913	1.86917		C	-0.324629	0.574598	-2.34467		C	-1.35288	-1.62682	-1.85359		C	-1.04831	-1.74779	-1.73809
C	1.89808	0.035712	2.05815		C	1.88071	0.05458	1.98829		C	1.87825	0.037183	1.99717		C	1.08656	0.664609	-2.29531		C	-0.32381	-2.30393	-1.14092		C	-0.314981	-2.55135	-0.874633
C	-0.35075	-0.796018	2.36554		C	-0.356728	-0.786208	2.30514		C	-0.331558	-0.796055	2.32838		C	-0.883813	-0.698151	-2.61105		C	-2.70556	-1.84092	-1.45878		C	-2.41757	-1.61713	-1.50737
C	-0.738382	0.432338	2.84715		C	-0.735816	0.425825	2.8417		C	-0.719539	0.420444	2.86267		C	-0.085735	-1.79974	-2.81587		C	-3.00692	-2.68809	-0.432984		C	-3.03375	-2.26929	-0.454928
C	0.180081	1.47509	2.93616		C	0.1816	1.46364	2.9393		C	0.193543	1.45888	2.96235		C	1.30145	-1.68636	-2.7602		C	-1.97421	-3.33805	0.255224		C	-2.28836	-3.07026	0.399188
C	1.49618	1.26357	2.53747		C	1.49244	1.26511	2.52487		C	1.49616	1.25704	2.53784		C	1.87601	-0.447327	-2.49799		C	-0.633984	-3.14363	-0.112271		C	-0.928461	-3.2067	0.184371
C	1.33241	-2.30497	1.45278		C	1.27748	-2.2178	1.16878		C	1.2885	-2.29386	1.14985		C	-1.16206	1.68528	-2.13344		C	-1.05739	-0.652121	-2.87652		C	-0.426235	-1.00471	-2.89411
C	2.69718	-2.7614	1.08712		C	2.67189	-2.73324	0.99569		C	2.72998	-2.77308	1.11213		C	-0.682106	3.06427	-1.85883		C	0.178799	-0.811144	-3.74066		C	1.01542	-1.35862	-3.21617
H	3.16157	-3.28968	1.92788		H	3.00432	-3.21192	1.92344		H	3.06154	-3.17749	2.06786		H	-0.267234	3.53291	-2.75871		H	0.0780407	-1.68772	-4.38243		H	1.11988	-2.41437	-3.4707
H	3.36059	-1.9468	0.805789		H	3.38756	-1.95376	0.749047		H	3.41422	-1.98077	0.81259		H	0.112292	3.08001	-1.1094		H	1.08829	-0.919001	-3.15371		H	1.68165	-1.15485	-2.3774
H	2.66124	-3.46614	0.255581		H	2.71143	-3.48555	0.209278		H	2.8163	-3.56011	0.361381		H	-1.494	3.69641	-1.5047		H	0.298647	0.0660956	-4.37142		H	1.36524	-0.771461	-4.06487
H	0.534363	-3.03446	1.38122		H	0.507908	-2.98131	1.22504		H	0.633405	-3.08151	1.52438		H	-2.23042	1.51735	-2.19664		H	-1.94629	-0.384522	-3.4463		H	-1.04623	-1.17152	-3.77801
H	2.92419	-0.100416	1.74642		H	2.90459	-0.078575	1.66843		H	2.89781	-0.087388	1.65768		H	1.5534	1.61815	-2.08964		H	0.708096	-2.1306	-1.40803		H	0.749899	-2.67097	-1.01823
H	2.21262	2.07301	2.59605		H	2.21316	2.06791	2.60923		H	2.22021	2.05825	2.61435		H	2.95352	-0.353567	-2.44735		H	0.148744	-3.64886	0.435599		H	-0.334326	-3.82325	0.846574
H	-0.126489	2.4406	3.31514		H	-0.119607	2.41847	3.34894		H	-0.109037	2.41593	3.36692		H	1.92635	-2.55522	-2.91679		H	-2.21073	-3.98907	1.08604		H	-2.7655	-3.5775	1.22739
H	-1.76524	0.589156	3.15141		H	-1.75463	0.569647	3.17662		H	-1.74118	0.561539	3.19187		H	-0.539615	-2.76202	-3.01511		H	-4.03419	-2.85044	-0.138706		H	-4.09792	-2.15006	-0.296073
H	-1.07008	-1.60287	2.29797		H	-1.07233	-1.59628	2.24235		H	-1.0566	-1.59791	2.24977		H	-1.96232	-0.793521	-2.64714		H	-3.48539	-1.31213	-1.98903		H	-3.00559	-0.990301	-2.16735

## Sheet: Reaction_Phenoxy
Optimized structures of the different stationary points of the reaction between PPTH• and isopropyl phenoxyl l at CAM-B3LYP/def2-TZVP in CPCM (acetonitrile)
singlet pathway															triplet pathway
RC					TS					PR					RC					TS					PR
C	1.16562	0.628865	-1.36816		C	1.1627	0.624409	-1.39297		C	1.17425	0.632958	-1.28631		C	0.933899	0.744361	-1.15925		C	0.688835	-2.28425	-0.574347		C	1.1469	-2.3268	-0.42846
C	3.55247	0.71725	-1.68384		C	3.5513	0.706044	-1.68445		C	3.54264	0.714519	-1.66992		C	3.29165	0.91695	-1.62443		C	2.99259	-2.83014	-1.03034		C	3.48367	-2.91901	-0.550297
C	2.31489	-1.24164	-2.48292		C	2.31588	-1.25216	-2.49961		C	2.31307	-1.29393	-2.38048		C	2.1075	-1.14879	-2.20838		C	1.86024	-3.87546	0.881924		C	2.22145	-3.54544	1.44826
C	1.13956	-0.609228	-1.98135		C	1.12049	-0.618719	-2.00674		C	1.11995	-0.674488	-1.78842		C	0.930766	-0.533237	-1.68542		C	0.672663	-3.17437	0.495146		C	1.05057	-2.92441	0.86331
C	-1.19962	-0.63992	-1.63804		C	-1.17721	-0.65267	-1.66456		C	-1.12367	-0.699651	-1.4563		C	-1.40195	-0.590055	-1.32844		C	-1.59426	-2.70254	0.776049		C	-1.18043	-2.48313	0.872725
C	-2.44986	-1.31623	-1.75371		C	-2.44322	-1.33438	-1.75268		C	-2.41807	-1.36859	-1.64355		C	-2.65139	-1.2612	-1.49176		C	-2.82453	-2.86833	1.49357		C	-2.4938	-2.60797	1.47306
C	-3.47855	0.705408	-0.824174		C	-3.4677	0.696267	-0.825963		C	-3.45681	0.704197	-0.819167		C	-3.70468	0.761287	-0.593081		C	-3.82766	-1.2196	-0.029097		C	-3.44958	-1.60959	-0.543595
C	-1.08592	0.617712	-1.07705		C	-1.07857	0.61429	-1.1014		C	-1.06521	0.624359	-0.998593		C	-1.30889	0.690307	-0.815661		C	-1.50555	-1.80682	-0.276445		C	-1.05758	-1.91211	-0.427272
C	2.41707	2.55046	-0.53023		C	2.41279	2.53815	-0.533703		C	2.42499	2.57829	-0.533516		C	2.12562	2.7888	-0.565167		C	1.82131	-1.24311	-2.4686		C	2.43016	-1.64218	-2.36544
H	1.90083	3.30166	-1.1238		H	1.89909	3.28964	-1.12926		H	1.90864	3.32531	-1.1319		H	1.49446	3.44226	-1.1628		H	1.12617	-1.62337	-3.21428		H	1.83144	-2.18999	-3.08941
H	3.4563	2.8255	-0.407812		H	3.45159	2.81311	-0.407606		H	3.4655	2.84859	-0.414179		H	3.14737	3.14432	-0.578588		H	2.82267	-1.21275	-2.87706		H	3.47018	-1.64091	-2.661
H	1.93362	2.46909	0.439072		H	1.92555	2.4571	0.433754		H	1.94212	2.50041	0.43662		H	1.75072	2.76627	0.454315		H	1.50719	-0.247517	-2.16801		H	2.0527	-0.627484	-2.28517
C	4.74012	-1.05345	-2.81199		C	4.74297	-1.05921	-2.8142		C	4.71703	-1.05714	-2.81023		C	4.50003	-0.884117	-2.6814		C	4.20056	-4.39272	0.34145		C	4.57875	-4.1982	1.15804
H	4.5258	-2.00787	-3.27627		H	4.533	-2.0145	-3.27833		H	4.5067	-2.00973	-3.27943		H	4.30256	-1.87247	-3.07699		H	4.03887	-4.98054	1.23592		H	4.32683	-4.69201	2.08758
H	5.44239	-1.18578	-1.99251		H	5.44539	-1.18773	-1.99445		H	5.43054	-1.18869	-2.00047		H	5.24363	-0.940504	-1.88999		H	5.02106	-3.69602	0.494368		H	5.36709	-3.46809	1.32633
H	5.17073	-0.372203	-3.54198		H	5.17049	-0.376339	-3.54455		H	5.13072	-0.365473	-3.53951		H	4.86897	-0.233157	-3.47007		H	4.44199	-5.04651	-0.493953		H	4.916	-4.92611	0.424961
C	-4.87984	-1.14825	-1.46369		C	-4.87366	-1.15355	-1.45702		C	-4.85309	-1.15072	-1.46441		C	-5.08763	-1.09596	-1.26635		C	-5.19698	-2.24366	1.66103		C	-4.9167	-2.24297	1.24746
H	-4.76868	-2.16336	-1.82359		H	-4.76808	-2.1692	-1.81634		H	-4.75037	-2.16483	-1.82858		H	-4.96665	-2.11649	-1.60729		H	-5.11142	-3.00821	2.42262		H	-4.8412	-2.58157	2.2726
H	-5.47119	-0.566234	-2.16716		H	-5.46406	-0.569339	-2.15946		H	-5.42881	-0.557208	-2.1704		H	-5.65349	-0.523951	-1.99865		H	-5.94864	-2.52609	0.928222		H	-5.49696	-2.95389	0.663258
H	-5.37445	-1.1459	-0.49588		H	-5.36586	-1.14792	-0.48805		H	-5.35737	-1.14795	-0.501601		H	-5.61471	-1.07738	-0.316288		H	-5.48511	-1.29781	2.11505		H	-5.39724	-1.2695	1.20704
C	-2.11686	2.59194	-0.076341		C	-2.10333	2.58164	-0.081538		C	-2.11744	2.61911	-0.083545		C	-2.3708	2.67645	0.127084		C	-2.48921	-0.124679	-1.75269		C	-2.01659	-0.906541	-2.41175
N	0.075486	1.25891	-0.925265		N	0.075153	1.25878	-0.962744		N	0.085231	1.26688	-0.886886		N	-0.157813	1.35534	-0.695315		N	-0.381278	-1.60136	-0.975581		N	0.108883	-1.78122	-1.05405
N	2.37299	1.25733	-1.20833		N	2.3706	1.2452	-1.21201		N	2.37104	1.27673	-1.19393		N	2.11466	1.4392	-1.12374		N	1.83909	-2.12525	-1.30673		N	2.33323	-2.29479	-1.05994
N	3.48293	-0.511896	-2.30892		N	3.48279	-0.522934	-2.31173		N	3.46146	-0.529994	-2.27803		N	3.24654	-0.35899	-2.1517		N	2.97043	-3.66315	0.0628314		N	3.37559	-3.53267	0.66532
N	-0.068938	-1.22958	-2.12985		N	-0.073085	-1.25638	-2.19765		N	-0.024023	-1.32296	-1.82024		N	-0.254838	-1.20643	-1.73349		N	-0.494502	-3.41206	1.16317		N	-0.108426	-2.93228	1.57437
N	-3.54646	-0.573165	-1.33854		N	-3.53687	-0.5838	-1.33671		N	-3.51249	-0.589489	-1.31472		N	-3.75776	-0.520829	-1.10351		N	-3.89763	-2.11601	1.01228		N	-3.56223	-2.14172	0.710122
N	-2.22281	1.25778	-0.660365		N	-2.21099	1.24854	-0.667438		N	-2.20847	1.27831	-0.654752		N	-2.45641	1.32662	-0.422466		N	-2.60724	-1.07774	-0.653081		N	-2.15512	-1.48399	-1.0745
O	4.61784	1.29173	-1.56305		O	4.61557	1.27925	-1.55968		O	4.6069	1.28454	-1.5772		O	4.33368	1.54383	-1.60961		O	3.99552	-2.7236	-1.71528		O	4.52035	-2.91133	-1.17517
O	2.29672	-2.33546	-3.03401		O	2.31007	-2.33129	-3.06889		O	2.2962	-2.36654	-2.9443		O	2.11261	-2.27893	-2.67905		O	1.92417	-4.62389	1.84942		O	2.21521	-4.05982	2.55252
O	-2.55557	-2.45421	-2.19184		O	-2.568	-2.46869	-2.18138		O	-2.53154	-2.49409	-2.07654		O	-2.74399	-2.3919	-1.95171		O	-2.95807	-3.60901	2.46025		O	-2.67068	-3.09698	2.57493
O	-4.49107	1.30555	-0.517573		O	-4.47771	1.29731	-0.517372		O	-4.47368	1.29991	-0.540841		O	-4.72578	1.35614	-0.305811		O	-4.8098	-0.582673	-0.372302		O	-4.41733	-1.25707	-1.17936
H	-1.3862	2.57799	0.726707		H	-1.37007	2.56592	0.719196		H	-1.39	2.60728	0.722797		H	-1.63636	2.69481	0.926319		H	-1.73438	0.620915	-1.51639		H	-1.34609	-0.0532971	-2.36598
H	-3.09115	2.86426	0.307175		H	-3.07632	2.85384	0.305313		H	-3.09473	2.88605	0.295424		H	-3.34776	2.9417	0.508896		H	-3.45258	0.350104	-1.88385		H	-2.99852	-0.601408	-2.74562
H	-1.80396	3.30773	-0.833118		H	-1.79222	3.29883	-0.837839		H	-1.80348	3.33149	-0.842462		H	-2.07318	3.37893	-0.648472		H	-2.20112	-0.642232	-2.66425		H	-1.60072	-1.65219	-3.08424
H	-1.80953	-2.99511	-4.56745		H	-1.83027	-3.03223	-4.55244		H	-1.83606	-3.02775	-4.65363		H	-1.25844	-3.25477	-5.90342		H	-2.45566	-7.39632	0.517193		H	-1.34441	-8.56075	0.966456
H	-4.04958	0.527711	-4.57968		H	-4.03132	0.507376	-4.54608		H	-4.05906	0.520963	-4.57012		H	-3.54038	0.542136	-4.20126		H	2.11817	-7.50938	-0.462734		H	1.72884	-5.86875	-1.19607
C	-0.997405	-2.65979	-5.20919		C	-0.994879	-2.6746	-5.14784		C	-1.00222	-2.66795	-5.25514		C	-0.361955	-2.75416	-5.51097		C	-2.36174	-6.35031	0.816889		C	-1.99537	-7.68603	0.933686
H	-4.58472	2.88183	-4.05629		H	-4.58017	2.87045	-4.07325		H	-4.58182	2.8742	-4.05293		H	-3.60953	2.87389	-3.37011		H	2.98369	-6.93617	-2.71457		H	1.54887	-4.85126	-3.43792
C	-3.2625	1.24532	-4.39129		C	-3.24897	1.2326	-4.36824		C	-3.26593	1.23105	-4.3784		C	-2.63492	1.12845	-4.11759		C	1.58502	-6.83134	-1.11422		C	0.774641	-5.51931	-1.56846
H	-0.129493	-3.29719	-5.04261		H	-0.140475	-3.3325	-4.99868		H	-0.163241	-3.34915	-5.11126		H	-0.257776	-3.04082	-4.46461		H	-2.60562	-5.71972	-0.0308603		H	-2.39416	-7.5887	-0.0747603
C	-3.5521	2.56097	-4.09418		C	-3.54615	2.55332	-4.1004		C	-3.55015	2.54834	-4.08454		C	-2.66384	2.43139	-3.65475		C	2.05889	-6.503	-2.35971		C	0.664891	-4.949	-2.82104
H	0.296821	0.079703	-6.33704		H	0.237325	-0.000774	-6.24857		H	0.20661	-0.069669	-6.39662		H	-1.10937	-0.874685	-7.65404		H	-0.998542	-7.76199	2.78081		H	0.070642	-7.4427	2.75567
H	-1.3091	-2.79674	-6.25411		H	-1.2697	-2.70797	-6.20724		H	-1.28689	-2.67637	-6.30742		H	0.496143	-3.13286	-6.06428		H	-3.08301	-6.14064	1.60179		H	-2.83051	-7.85083	1.61473
O	-1.80857	-0.517248	-4.72291		O	-1.78761	-0.539686	-4.61507		O	-1.8179	-0.512509	-4.83124		O	-1.45617	-0.758321	-4.85219		O	0.0762245	-6.60897	0.602269		O	-0.130052	-6.20898	0.458852
C	-0.661126	-1.23788	-4.93621		C	-0.631849	-1.27357	-4.75299		C	-0.601085	-1.28643	-4.79136		C	-0.463189	-1.28385	-5.65962		C	-0.973116	-6.12587	1.38855		C	-1.22559	-6.45106	1.35745
C	-1.94013	0.811316	-4.44357		C	-1.92477	0.806907	-4.39456		C	-1.94552	0.781676	-4.44712		C	-1.42266	0.552403	-4.47025		C	0.390483	-6.26164	-0.648684		C	-0.349097	-5.65258	-0.754736
C	0.550846	-0.627639	-5.54202		C	0.554791	-0.664465	-5.44158		C	0.558422	-0.685896	-5.57115		C	-0.267558	-0.642034	-6.98664		C	-0.785767	-6.69066	2.77141		C	-0.613671	-6.59325	2.73133
C	-2.528	3.46524	-3.8452		C	-2.52787	3.46606	-3.86072		C	-2.52356	3.45162	-3.84012		C	-1.49143	3.16558	-3.54914		C	1.35778	-5.60042	-3.15661		C	-0.563607	-4.49853	-3.28593
H	1.15874	-1.42309	-5.96871		H	1.16108	-1.46406	-5.86047		H	1.18056	-1.48546	-5.96891		H	0.639247	-1.02177	-7.45536		H	-1.47278	-6.19753	3.45655		H	-1.39805	-6.75986	3.4693
H	-2.7523	4.4985	-3.61874		H	-2.75884	4.50041	-3.64647		H	-2.74328	4.49	-3.63138		H	-1.51582	4.18328	-3.18425		H	1.73884	-5.33101	-4.13197		H	-0.647995	-4.04765	-4.26517
C	-0.91132	1.70242	-4.17451		C	-0.90073	1.70847	-4.15198		C	-0.917736	1.67263	-4.15708		C	-0.242987	1.27412	-4.36305		C	-0.320735	-5.35993	-1.44927		C	-1.58174	-5.20141	-1.21353
C	-1.21838	3.02427	-3.88319		C	-1.2153	3.03429	-3.8896		C	-1.21854	2.99876	-3.86639		C	-0.287559	2.58072	-3.90498		C	0.176079	-5.03858	-2.69581		C	-1.67579	-4.62861	-2.47527
H	1.18174	-0.096927	-4.82558		H	1.1969	-0.087029	-4.77612		H	1.19526	-0.073712	-4.93452		H	-0.192925	0.442138	-6.91964		H	0.234009	-6.5261	3.11232		H	-0.0657662	-5.69203	3.0004
H	0.118615	1.39334	-4.17035		H	0.131127	1.40666	-4.13789		H	0.114431	1.36664	-4.16469		H	0.69852	0.809861	-4.62068		H	-1.22501	-4.89167	-1.10244		H	-2.47079	-5.29029	-0.608647
H	-0.408721	3.7113	-3.6747		H	-0.409842	3.72888	-3.69105		H	-0.405629	3.68538	-3.66636		H	0.634963	3.13904	-3.81232		H	-0.36012	-4.32654	-3.30772		H	-2.64086	-4.27752	-2.81784
H	-0.123789	-2.12138	-2.60163		H	-0.252949	-1.4964	-3.40578		H	-0.311117	-1.38867	-3.75773		H	-0.294744	-2.13346	-2.13603		H	-0.778413	-4.94419	1.44611		H	-1.87817	-5.57667	1.35119
